# Supplementary material for: Ligand-Tuned Multi-Color Luminescence of Single Aluminum (III) Ion Atomic Centers and Their Selective Sensitivity to Different Metal Ions
Source: Materials (Basel). 2022 Jul 27;15(15):5199. doi: 10.3390/ma15155199 (PMC9370060; doi:10.3390/ma15155199)
Supplement: Supplementary file 1 [file materials-15-05199-s001.zip]

Archive with 1 entries (1 files):
- materials-1811515-supplementary.pdf
